# Supplementary material for: Prognostic Value of a Glycolytic Signature and Its Regulation by Y-Box-Binding Protein 1 in Triple-Negative Breast Cancer
Source: Cells. 2021 Jul 26;10(8):1890. doi: 10.3390/cells10081890 (PMC8392807; doi:10.3390/cells10081890)
Supplement: Supplementary file 1 [file cells-10-01890-s001.zip]

Archive with 1 entries (1 files):
- cells-1280267-supplementary.pdf
